# Supplementary material for: Left Ventricle Structure and Function in Young Adults Born Very Preterm and Association with Neonatal Characteristics
Source: J Clin Med. 2021 Apr 18;10(8):1760. doi: 10.3390/jcm10081760 (PMC8072582; doi:10.3390/jcm10081760)
Supplement: Supplementary file 1 [file jcm-10-01760-s001.zip]

Archive with 1 entries (1 files):
- jcm-1180124-supplementary.pdf
